# Supplementary material for: Effect of early oxygen therapy and antiviral treatment on disease progression in patients with COVID-19: A retrospective study of medical charts in China
Source: PLoS Negl Trop Dis. 2021 Jan 6;15(1):e0009051. doi: 10.1371/journal.pntd.0009051 (PMC7815117; doi:10.1371/journal.pntd.0009051)
Supplement: S1 Data — (XLSX) [file pntd.0009051.s002.xlsx]

## Sheet: Fig2
Age group	Category	panel A (n)	panel B (n)
14-49 yrs	mild cases without comorbidities	179	72
50-59 yrs	mild cases without comorbidities	77	37
60-69 yrs	mild cases without comorbidities	99	33
>=70 yrs	mild cases without comorbidities	43	26
14-49 yrs	mild cases with comorbidities	50	33
50-59 yrs	mild cases with comorbidities	67	31
60-69 yrs	mild cases with comorbidities	131	49
>=70 yrs	mild cases with comorbidities	88	50
14-49 yrs	severe cases without comorbidities	87	2
50-59 yrs	severe cases without comorbidities	54	9
60-69 yrs	severe cases without comorbidities	60	19
>=70 yrs	severe cases without comorbidities	59	25
14-49 yrs	severe cases with comorbidities	41	5
50-59 yrs	severe cases with comorbidities	65	23
60-69 yrs	severe cases with comorbidities	113	45
>=70 yrs	severe cases with comorbidities	149	78

## Sheet: Fig3
Days from symptom onset to hypoxia symptoms onset	Mild cases (%)	Severe cases (%)	Critical cases (%)	Death cases (%)
0-7 d	12.8	16.8	30.3	28.5
8-14 d	28.4	23.3	32.7	36.7
15-21 d	30.3	28.6	20.2	27.5
22-28 d	16.7	12.6	11.3	2.7
>=29 d	11.8	18.7	5.5	4.6
